# Supplementary material for: Comprehensive Analysis Identifies Ameloblastin-Related Competitive Endogenous RNA as a Prognostic Biomarker for Testicular Germ Cell Tumour
Source: Cancers (Basel). 2022 Apr 7;14(8):1870. doi: 10.3390/cancers14081870 (PMC9030878; doi:10.3390/cancers14081870)
Supplement: Supplementary file 1 [file cancers-14-01870-s001.zip › Table S2 Information of TGCT patients.xlsx]

## Sheet: TCGA-TGCT.GDC_phenotype
patient id	clinical M	clinical N	clinical T	clinical stage	family history other cancer	family history testicular cancer	history fertility	history hypospadias	history of neoadjuvant treatment	history of undescended testis	igcccg stage	informed consent verified	Preliminary pathological diagnostic methods	Intraductal germ cell tumour	Karnofsky scores a performance	laterality	level of non descent	lymphovascular invasion present	pathologic M	pathologic N	pathologic T	Cancer status of human tumours	After intraoral lymph node dissection	primary therapy outcome success	radiation therapy	serum markers	The broad spectrum of testicular tumours	Testicular tumour Extensive Other	Organise the expected collection of indicators	Organise retrospective collection of indicators	disease code	project code	ethnicity.demographic	gender.demographic	race.demographic	vital status.demographic	year of birth.demographic	Main diagnosis	prior malignancy.diagnoses	prior treatment.diagnoses	The site of an excision or biopsy.diagnoses	Synchronous malignancies.diagnoses	The origin of a tissue or organ.diagnoses	tumor stage.diagnoses	year of diagnosis.diagnoses	disease type	primary site	name.tissue source site	project.tissue source site
A90Y	M1b	N3		Stage IIIC	NO	NO		NO	No	No	Poor	YES	Orchiectomy	Present		Left		YES			T3					S3	Involves testis only		NO	YES	TGCT	TCGA	not reported	male	black or african american	Dead	1988	Embryonal carcinoma, NOS	no	No	Testis, NOS	No	Testis, NOS	stage iiic	2011	Germ Cell Neoplasms	Testis	Barretos Cancer Hospital	Testicular Germ Cell Tumors
AAF8	M0	N0	T1	Stage IA	NO	YES	Fathered > or = 1 child by natural conception	NO	No	No		YES	Orchiectomy	Absent	90	Bilateral		NO	M0	N0	T1	TUMOR FREE	No	Complete Remission/Response	YES	S0	Involves testis only		NO	YES	TGCT	TCGA	not hispanic or latino	male	white	Alive	1971	Seminoma, NOS	no	No	Testis, NOS	No	Testis, NOS	stage ia	2004	Germ Cell Neoplasms	Testis	Erasmus MC	Testicular Germ Cell Tumors
AANR	M0	N0	T2	Stage I			Did not attempt to reproduce	NO	No	No		YES	Orchiectomy	Absent	90	Right		YES	M0	NX	T2	TUMOR FREE	No			SX	Involves testis only		NO	YES	TGCT	TCGA	hispanic or latino	male	white	Alive	1985	Seminoma, NOS	no	No	Testis, NOS	No	Testis, NOS	stage i	2008	Germ Cell Neoplasms	Testis	University of Southern California	Testicular Germ Cell Tumors
A7V3	M0	N0			NO	NO		NO	No	No		YES	Orchiectomy	Absent	100	Right		NO		NX	T1	TUMOR FREE	No	No Measureable Tumor or Tumor Markers	NO	SX			YES	NO	TGCT	TCGA	not hispanic or latino	male	white	Alive	1992	Seminoma, NOS	no	No	Testis, NOS	No	Testis, NOS	stage i	2012	Germ Cell Neoplasms	Testis	International Genomics Consortium	Testicular Germ Cell Tumors
A90S	M0	N0		Stage IA	YES	NO		NO	No	No		YES	Orchiectomy	Absent		Left		NO			T1					S0	Involves testis only		NO	YES	TGCT	TCGA	not reported	male	white	Alive	1983	Seminoma, NOS	no	No	Testis, NOS	No	Testis, NOS	stage ia	2009	Germ Cell Neoplasms	Testis	Barretos Cancer Hospital	Testicular Germ Cell Tumors
A8AD	M0	NX	T2	Stage IB	YES	NO	Fathered > or = 1 child by unspecified method	NO	No	No	Good	YES	Orchiectomy	Absent		Left		YES	M0	NX	T2	WITH TUMOR	No	Complete Remission/Response	NO	S0	Involves testis only		NO	YES	TGCT	TCGA	not hispanic or latino	male	white	Alive	1975	Embryonal carcinoma, NOS	no	No	Testis, NOS	No	Testis, NOS	stage ib	2011	Germ Cell Neoplasms	Testis	University of Pennsylvania	Testicular Germ Cell Tumors
A89B	M0	NX	T1	Stage IA	YES	NO		NO	No	No		YES	Orchiectomy	Present		Right		NO	M0	NX	T1	TUMOR FREE	No	No Measureable Tumor or Tumor Markers	NO	S0			NO	YES	TGCT	TCGA	not hispanic or latino	male	white	Alive	1978	Seminoma, NOS	no	No	Testis, NOS	No	Testis, NOS	stage ia	2013	Germ Cell Neoplasms	Testis	Spectrum Health	Testicular Germ Cell Tumors
AAHC	M0	N1	T1	Stage IIA	YES	NO	Did not achieve pregnancy following > or = 12 months of unprotected intercourse	NO	No	Yes; left testicle only	Good	YES	Orchiectomy	Absent	100	Left	Inguinal	NO	M0	NX	T1	TUMOR FREE	No	Complete Remission/Response	NO	S1	Involves testis only		NO	YES	TGCT	TCGA	not hispanic or latino	male	white	Alive	1966	Seminoma, NOS	no	No	Testis, NOS	No	Testis, NOS	is	1999	Germ Cell Neoplasms	Testis	Erasmus MC	Testicular Germ Cell Tumors
AAH8	M0	N1	T2	Stage IIIC	NO	NO	Did not attempt to reproduce	NO	No	Yes; left testicle only	Intermediate	YES	Orchiectomy	Absent	90	Right	Inguinal	NO	M0	NX	T2	TUMOR FREE	Yes - After chemotherapy	Partial Remission/Response	NO	S3	Involves testis only		NO	YES	TGCT	TCGA	not hispanic or latino	male	white	Alive	1963	Seminoma, NOS	no	No	Testis, NOS	No	Testis, NOS	stage iiic	2008	Germ Cell Neoplasms	Testis	Erasmus MC	Testicular Germ Cell Tumors
AAO4	M0	N0	T1	Stage IA					No			YES	Orchiectomy	Absent	90	Left		NO	M0	NX	T1	TUMOR FREE	No	No Measureable Tumor or Tumor Markers	NO	S0	Involves testis only		NO	YES	TGCT	TCGA	hispanic or latino	male	white	Alive	1966	Seminoma, NOS	no	No	Testis, NOS	No	Testis, NOS	stage ia	2006	Germ Cell Neoplasms	Testis	University of Southern California	Testicular Germ Cell Tumors
AAGV	M0	N1	T1	Stage IIA	NO	NO	Did not attempt to reproduce	NO	No	No	Good	YES	Orchiectomy	Present	100	Left		NO	M0	NX	T1	TUMOR FREE	No	Complete Remission/Response	NO	S1	Involves testis only		NO	YES	TGCT	TCGA	not hispanic or latino	male	white	Alive	1979	Teratoma, benign	no	No	Testis, NOS	No	Testis, NOS	not reported	2002	Germ Cell Neoplasms	Testis	Erasmus MC	Testicular Germ Cell Tumors
AAOC	M0	N0	T1	Stage IA				NO	No	No		YES	Orchiectomy	Absent	90	Left		NO	M0	NX	T1	TUMOR FREE	No	No Measureable Tumor or Tumor Markers	NO	S0	Involves testis only		NO	YES	TGCT	TCGA	hispanic or latino	male	white	Alive	1977	Teratoma, malignant, NOS	no	No	Testis, NOS	No	Testis, NOS	stage ia	2008	Germ Cell Neoplasms	Testis	University of Southern California	Testicular Germ Cell Tumors
AANV	M0	NX	T2	Stage IB	YES	NO	Fathered > or = 1 child by natural conception	NO	No	No	Good	YES	Orchiectomy	Absent	90	Left		NO	M0	NX	T2	TUMOR FREE	No	No Measureable Tumor or Tumor Markers	NO	S0	Involves testis only		NO	YES	TGCT	TCGA	not hispanic or latino	male	not reported	Alive	1958	Seminoma, NOS	no	No	Testis, NOS	No	Testis, NOS	stage ib	2010	Germ Cell Neoplasms	Testis	University of Southern California	Testicular Germ Cell Tumors
A8H5	M0	N0	T1	Stage IS	NO	NO		NO	No	No		YES	Orchiectomy	Absent	90	Right		NO	M0	NX	T1	TUMOR FREE	No	No Measureable Tumor or Tumor Markers	YES	S2	Involves testis only		NO	YES	TGCT	TCGA	hispanic or latino	male	not reported	Alive	1979	Seminoma, NOS	no	No	Testis, NOS	No	Testis, NOS	is	2008	Germ Cell Neoplasms	Testis	University of Southern California	Testicular Germ Cell Tumors
AAG3	M0	N0	T1	Stage IS	NO	NO	Did not attempt to reproduce	NO	No	No		YES	Orchiectomy	Present	90	Bilateral		YES	M0	NX	T2	TUMOR FREE	No	Complete Remission/Response	NO	S1	Involves testis only		NO	YES	TGCT	TCGA	not hispanic or latino	male	white	Alive	1956	Mixed germ cell tumor	yes	No	Testis, NOS	Not Reported	Testis, NOS	is	2009	Germ Cell Neoplasms	Testis	Erasmus MC	Testicular Germ Cell Tumors
AAFY	M0	N1	T2	Stage IIA		NO	Did not attempt to reproduce	NO	No	No	Good	YES	Orchiectomy	Absent	100	Left		YES	M0	N1	T2	TUMOR FREE	No	Complete Remission/Response	NO	S0	Involves testis only		NO	YES	TGCT	TCGA	not hispanic or latino	male	white	Alive	1987	Embryonal carcinoma, NOS	no	No	Testis, NOS	No	Testis, NOS	stage iia	2011	Germ Cell Neoplasms	Testis	Erasmus MC	Testicular Germ Cell Tumors
AA0H	M0	N0	T3	Stage IS	YES	NO	Fathered > or = 1 child by natural conception	NO	No	No		YES	Orchiectomy	Absent	90	Left		YES	M0	NX	T3	TUMOR FREE	No	No Measureable Tumor or Tumor Markers	YES	S1	Involves extratesticular structures: Spermatic Cord		NO	YES	TGCT	TCGA	not hispanic or latino	male	white	Alive	1960	Seminoma, NOS	no	No	Testis, NOS	No	Testis, NOS	is	2010	Germ Cell Neoplasms	Testis	University of Ulm	Testicular Germ Cell Tumors
AAAL	M0	N0	T1	Stage IS	NO	NO	Fathered > or = 1 child by natural conception	NO	No	No	Good	YES	Orchiectomy	Present	100	Right		YES	M0	N0	T2	TUMOR FREE	No	No Measureable Tumor or Tumor Markers	NO	S2	Involves testis only		YES	NO	TGCT	TCGA	not hispanic or latino	male	white	Alive	1982	Seminoma, NOS	no	No	Testis, NOS	No	Testis, NOS	is	2013	Germ Cell Neoplasms	Testis	Proteogenex, Inc.	Testicular Germ Cell Tumors
AAGX	M0	N0	T1	Stage IA	YES	NO	Fathered > or = 1 child by natural conception	NO	No	No		YES	Orchiectomy	Absent	90	Right		NO	M0	N0	T1	TUMOR FREE	No	Complete Remission/Response	NO	S0	Involves testis only		NO	YES	TGCT	TCGA	not hispanic or latino	male	white	Alive	1978	Teratoma, benign	no	No	Testis, NOS	No	Testis, NOS	stage ia	2000	Germ Cell Neoplasms	Testis	Erasmus MC	Testicular Germ Cell Tumors
A84Y	M0	NX	T2	Stage IS			Did not attempt to reproduce		No	No		YES	Orchiectomy		80	Right		YES	M0	NX	T2	WITH TUMOR	No	Progressive Disease	NO	S2			NO	YES	TGCT	TCGA	hispanic or latino	male	white	Alive	1995	Embryonal carcinoma, NOS	no	No	Testis, NOS	No	Testis, NOS	is	2013	Germ Cell Neoplasms	Testis	BLN - Baylor	Testicular Germ Cell Tumors
AAGW	M0	N0	T1	Stage IS			Fathered > or = 1 child by natural conception	NO	No	No		YES	Orchiectomy	Present	100	Right		NO	M0	N0	T1	TUMOR FREE	No	Complete Remission/Response	NO	S1	Involves testis only		NO	YES	TGCT	TCGA	not hispanic or latino	male	white	Alive	1963	Yolk sac tumor	no	No	Testis, NOS	No	Testis, NOS	is	2001	Germ Cell Neoplasms	Testis	Erasmus MC	Testicular Germ Cell Tumors
AAG6	M0	N0	T1	Stage IS	NO	NO	Did not attempt to reproduce	NO	No	Yes; left testicle only		YES	Orchiectomy	Present	100	Left	Inguinal	NO	M0	N0	T1	TUMOR FREE	No	Complete Remission/Response	NO	S1	Involves testis only		NO	YES	TGCT	TCGA	not hispanic or latino	male	white	Alive	1984	Teratoma, benign	no	No	Testis, NOS	No	Testis, NOS	is	2008	Germ Cell Neoplasms	Testis	Erasmus MC	Testicular Germ Cell Tumors
A94I	M0	N0		Stage IA	NO	NO		NO	No	No		YES	Orchiectomy	Absent		Left		NO			T1	TUMOR FREE	No	No Measureable Tumor or Tumor Markers	NO	S0	Involves testis only		NO	YES	TGCT	TCGA	not reported	male	not reported	Alive	1947	Yolk sac tumor	no	No	Testis, NOS	No	Testis, NOS	stage ia	2013	Germ Cell Neoplasms	Testis	Barretos Cancer Hospital	Testicular Germ Cell Tumors
AAL7	M0	N0	T2	Stage IS	NO	NO	Did not attempt to reproduce	NO	No	No		YES	Orchiectomy	Absent	100	Right		YES	M0	N0	T2	TUMOR FREE	No	Complete Remission/Response	NO	S2	Involves testis only		NO	YES	TGCT	TCGA	not hispanic or latino	male	white	Alive	1971	Embryonal carcinoma, NOS	no	No	Testis, NOS	No	Testis, NOS	is	2003	Germ Cell Neoplasms	Testis	Erasmus MC	Testicular Germ Cell Tumors
A90W	M0	N0		Stage IA	YES	YES	Did not achieve pregnancy following > or = 12 months of unprotected intercourse	NO	No	No		YES	Orchiectomy	Absent		Right		NO			T1	TUMOR FREE	No	No Measureable Tumor or Tumor Markers	YES	S0	Involves testis only		NO	YES	TGCT	TCGA	not reported	male	white	Alive	1966	Seminoma, NOS	no	No	Testis, NOS	No	Testis, NOS	stage ia	2011	Germ Cell Neoplasms	Testis	Barretos Cancer Hospital	Testicular Germ Cell Tumors
AAH4	M0	N1	T1	Stage II	NO	NO	Fathered > or = 1 child by natural conception	NO	No	No	Intermediate	YES	Orchiectomy	Present	90	Left		NO	M0	NX	T1	TUMOR FREE	Yes - After chemotherapy	Partial Remission/Response	NO	S2	Involves testis only		NO	YES	TGCT	TCGA	not hispanic or latino	male	white	Alive	1963	Mixed germ cell tumor	no	No	Testis, NOS	No	Testis, NOS	stage ii	1997	Germ Cell Neoplasms	Testis	Erasmus MC	Testicular Germ Cell Tumors
AAFG	M0	N0	T1	Stage IS	YES	YES	Fathered > or = 1 child by natural conception	NO	No	No		YES	Orchiectomy	Absent	90	Right		NO	M0	N0	T1	TUMOR FREE	No	Complete Remission/Response	YES	S1	Involves testis only		NO	YES	TGCT	TCGA	not hispanic or latino	male	white	Alive	1968	Seminoma, NOS	no	No	Testis, NOS	No	Testis, NOS	is	1998	Germ Cell Neoplasms	Testis	Erasmus MC	Testicular Germ Cell Tumors
AAFG	M0	N0	T1	Stage IS	YES	YES	Fathered > or = 1 child by natural conception	NO	No	No		YES	Orchiectomy	Absent	90	Right		NO	M0	N0	T1	TUMOR FREE	No	Complete Remission/Response	YES	S1	Involves testis only		NO	YES	TGCT	TCGA	not hispanic or latino	male	white	Alive	1968	Seminoma, NOS	no	No	Testis, NOS	No	Testis, NOS	is	1998	Germ Cell Neoplasms	Testis	Erasmus MC	Testicular Germ Cell Tumors
AAF6	M0	N0	T1	Stage IS	NO	NO	Did not achieve pregnancy following > or = 12 months of unprotected intercourse	NO	No	No		YES	Orchiectomy	Absent	90	Right		NO	M0	N0	T1	TUMOR FREE	No	Complete Remission/Response	YES	S1	Involves testis only		NO	YES	TGCT	TCGA	not hispanic or latino	male	white	Alive	1977	Seminoma, NOS	no	No	Testis, NOS	No	Testis, NOS	is	2005	Germ Cell Neoplasms	Testis	Erasmus MC	Testicular Germ Cell Tumors
AAO6	M0	N0	T1	Stage IA			Did not attempt to reproduce	NO	No	No		YES	Orchiectomy	Absent	90	Left		NO	M0	NX	T1	TUMOR FREE	No	No Measureable Tumor or Tumor Markers	YES	S0	Involves testis only		NO	YES	TGCT	TCGA	not hispanic or latino	male	white	Alive	1960	Seminoma, NOS	no	No	Testis, NOS	No	Testis, NOS	stage ia	2007	Germ Cell Neoplasms	Testis	University of Southern California	Testicular Germ Cell Tumors
AAGN	M0	N1	T2	Stage IIIB	NO	NO	Fathered > or = 1 child by natural conception	NO	No	No	Good	YES	Orchiectomy	Present	100	Left		YES	M0	N1	T2	TUMOR FREE	No	Partial Remission/Response	NO	S2	Involves extratesticular structures: Tunica albuginea		NO	YES	TGCT	TCGA	not hispanic or latino	male	white	Alive	1963	Embryonal carcinoma, NOS	no	No	Testis, NOS	No	Testis, NOS	stage iiib	2004	Germ Cell Neoplasms	Testis	Erasmus MC	Testicular Germ Cell Tumors
AAH0	M0	N0	T2	Stage IS	YES	YES	Fathered > or = 1 child by natural conception	NO	No	No		YES	Orchiectomy	Absent	100	Right		YES	M0	NX	T2	TUMOR FREE	No	Complete Remission/Response	NO	S1	Involves testis only		NO	YES	TGCT	TCGA	not hispanic or latino	male	white	Alive	1969	Seminoma, NOS	no	No	Testis, NOS	No	Testis, NOS	is	1999	Germ Cell Neoplasms	Testis	Erasmus MC	Testicular Germ Cell Tumors
AAFN	M0	N1	T2	Stage IIIB	YES	NO	Fathered > or = 1 child by natural conception	NO	No	No	Good	YES	Orchiectomy	Absent	80	Right		YES	M0	N1	T2	TUMOR FREE	No	Complete Remission/Response	NO	S2	Involves testis only		NO	YES	TGCT	TCGA	not hispanic or latino	male	white	Alive	1987	Embryonal carcinoma, NOS	no	No	Testis, NOS	No	Testis, NOS	stage iiib	2013	Germ Cell Neoplasms	Testis	Erasmus MC	Testicular Germ Cell Tumors
A8H4	M0	NX	T1	Stage IA	YES	NO	Did not attempt to reproduce	NO	No	No		YES	Orchiectomy	Absent	90	Left		NO	M0	NX	TX	TUMOR FREE	No	No Measureable Tumor or Tumor Markers	YES	S0	Involves testis only		NO	YES	TGCT	TCGA	not hispanic or latino	male	white	Alive	1985	Seminoma, NOS	no	No	Testis, NOS	No	Testis, NOS	stage ia	2008	Germ Cell Neoplasms	Testis	University of Southern California	Testicular Germ Cell Tumors
A8JX	M0	NX	T2	Stage IB		NO		NO	No	No		YES	Orchiectomy	Absent	100	Right		NO	M0	NX	T2	TUMOR FREE	No	Complete Remission/Response	NO	S0	Involves extratesticular structures: Other	spermatic cord, epididmis	YES	NO	TGCT	TCGA	not hispanic or latino	male	white	Alive	1986	Seminoma, NOS	no	No	Testis, NOS	No	Testis, NOS	stage ib	2013	Germ Cell Neoplasms	Testis	Gundersen Lutheran Health System	Testicular Germ Cell Tumors
AAG9	M0	N1	T2	Stage IIIB	YES	NO	Did not attempt to reproduce	NO	No	Yes; left testicle only	Good	YES	Orchiectomy	Present	90	Left	Inguinal	YES	M0	N1	T2	TUMOR FREE	Yes - After chemotherapy	Partial Remission/Response	NO	S2	Involves testis only		NO	YES	TGCT	TCGA	not hispanic or latino	male	white	Alive	1983	Seminoma, NOS	no	No	Testis, NOS	No	Testis, NOS	stage iiib	2008	Germ Cell Neoplasms	Testis	Erasmus MC	Testicular Germ Cell Tumors
AAGI	M0	N0	T1	Stage IS	NO	NO	Fathered > or = 1 child by natural conception	NO	No	No		YES	Orchiectomy	Present	100	Right		NO	M0	N0	T1	TUMOR FREE	No	Complete Remission/Response	NO	S2	Involves testis only		NO	YES	TGCT	TCGA	not hispanic or latino	male	white	Alive	1973	Mixed germ cell tumor	no	No	Testis, NOS	No	Testis, NOS	is	2006	Germ Cell Neoplasms	Testis	Erasmus MC	Testicular Germ Cell Tumors
AAGI	M0	N0	T1	Stage IS	NO	NO	Fathered > or = 1 child by natural conception	NO	No	No		YES	Orchiectomy	Present	100	Right		NO	M0	N0	T1	TUMOR FREE	No	Complete Remission/Response	NO	S2	Involves testis only		NO	YES	TGCT	TCGA	not hispanic or latino	male	white	Alive	1973	Mixed germ cell tumor	no	No	Testis, NOS	No	Testis, NOS	is	2006	Germ Cell Neoplasms	Testis	Erasmus MC	Testicular Germ Cell Tumors
AA0B	M0	N0	T1	Stage IA	NO	NO	Fathered > or = 1 child by natural conception	NO	No	No		YES	Orchiectomy	Absent	100	Left		NO	M0	NX	T1	TUMOR FREE	No	Complete Remission/Response	NO	S0	Involves testis only		NO	YES	TGCT	TCGA	not hispanic or latino	male	white	Alive	1980	Seminoma, NOS	no	No	Testis, NOS	No	Testis, NOS	stage ia	2012	Germ Cell Neoplasms	Testis	University of Ulm	Testicular Germ Cell Tumors
AAGZ	M1a	N2	T2	Stage IIIA		NO	Did not attempt to reproduce	NO	No	No	Intermediate	YES	Orchiectomy	Present	90	Left		YES	M1a	N2	T2	TUMOR FREE	No	Partial Remission/Response	NO	S1	Involves testis only		NO	YES	TGCT	TCGA	not hispanic or latino	male	white	Alive	1973	Embryonal carcinoma, NOS	no	No	Testis, NOS	No	Testis, NOS	stage iiia	2000	Germ Cell Neoplasms	Testis	Erasmus MC	Testicular Germ Cell Tumors
A7V4	M0	N0			NO	NO		NO	No	No		YES	Orchiectomy	Absent	100	Left		NO		NX	T1	TUMOR FREE	No	No Measureable Tumor or Tumor Markers	NO	SX			YES	NO	TGCT	TCGA	not hispanic or latino	male	white	Alive	1984	Seminoma, NOS	no	No	Testis, NOS	No	Testis, NOS	stage i	2012	Germ Cell Neoplasms	Testis	International Genomics Consortium	Testicular Germ Cell Tumors
AA1I	M0	N0	T1	Stage IA					No			YES	Orchiectomy	Absent		Left		NO	M0	N0	T1						Involves testis only		YES	NO	TGCT	TCGA	not hispanic or latino	male	white	Alive	1987	Seminoma, NOS	no	No	Testis, NOS	No	Testis, NOS	stage ia	2013	Germ Cell Neoplasms	Testis	Proteogenex, Inc.	Testicular Germ Cell Tumors
A8D5	M0	N0	T2		YES	NO		NO	No			YES	Orchiectomy		100	Left		YES	M0	NX	T3	TUMOR FREE	No	No Measureable Tumor or Tumor Markers	YES	SX			YES	NO	TGCT	TCGA	not hispanic or latino	male	white	Alive	1974	Seminoma, NOS	no	No	Testis, NOS	No	Testis, NOS	not reported	2012	Germ Cell Neoplasms	Testis	International Genomics Consortium	Testicular Germ Cell Tumors
AANI	M0	NX	T1	Stage IS	YES	NO	Did not attempt to reproduce	NO	No	No		YES	Orchiectomy	Absent	90	Left		NO	M0	NX	T1	TUMOR FREE	Yes - Prior to chemotherapy	No Measureable Tumor or Tumor Markers	NO	S1	Involves testis only		NO	YES	TGCT	TCGA	not hispanic or latino	male	white	Alive	1970	Teratocarcinoma	no	No	Testis, NOS	No	Testis, NOS	is	2007	Germ Cell Neoplasms	Testis	University of Southern California	Testicular Germ Cell Tumors
AA0D	M0	N0	T1	Stage IA	YES	NO	Fathered > or = 1 child by natural conception	NO	No	No		YES	Orchiectomy	Absent	100	Right		NO	M0	NX	T1	TUMOR FREE	No	No Measureable Tumor or Tumor Markers	NO	S0	Involves testis only		NO	YES	TGCT	TCGA	not hispanic or latino	male	white	Alive	1978	Seminoma, NOS	no	No	Testis, NOS	No	Testis, NOS	stage ia	2012	Germ Cell Neoplasms	Testis	University of Ulm	Testicular Germ Cell Tumors
AA05	M0	N3	T2	Stage IIC	NO	NO	Did not attempt to reproduce	NO	No	No	Good	YES	Orchiectomy	Absent	100	Left		YES	M0	NX	T2	TUMOR FREE	No	Complete Remission/Response	NO	S1	Involves extratesticular structures: Tunica albuginea			YES	TGCT	TCGA	not hispanic or latino	male	white	Alive	1975	Seminoma, NOS	no	No	Testis, NOS	No	Testis, NOS	stage iic	2011	Germ Cell Neoplasms	Testis	University of Ulm	Testicular Germ Cell Tumors
A8AC	M0	NX	T1	Stage IA	YES	YES	Did not attempt to reproduce	NO	No	No		YES	Orchiectomy	Present		Right		NO	M0	NX	T1	TUMOR FREE	No	Complete Remission/Response	NO	S0	Involves testis only		NO	YES	TGCT	TCGA	not hispanic or latino	male	white	Alive	1982	Seminoma, NOS	no	No	Testis, NOS	No	Testis, NOS	stage ia	2011	Germ Cell Neoplasms	Testis	University of Pennsylvania	Testicular Germ Cell Tumors
AA61	M0	N0		Stage IS	NO	NO		NO	No	No	Good	YES	Orchiectomy	Absent		Left		NO			T1	TUMOR FREE	No	No Measureable Tumor or Tumor Markers	NO	S1	Involves testis only		NO	YES	TGCT	TCGA	not reported	male	white	Alive	1982	Mixed germ cell tumor	no	No	Testis, NOS	No	Testis, NOS	is	2011	Germ Cell Neoplasms	Testis	Barretos Cancer Hospital	Testicular Germ Cell Tumors
AAFL	M0	N0	T2	Stage IB	NO	NO	Did not attempt to reproduce	NO	No	No		YES	Orchiectomy	Present	90	Left		YES	M0	N0	T2	TUMOR FREE	No	Complete Remission/Response	NO	S0	Involves testis only		NO	YES	TGCT	TCGA	not hispanic or latino	male	white	Alive	1978	Embryonal carcinoma, NOS	no	No	Testis, NOS	No	Testis, NOS	stage ib	2013	Germ Cell Neoplasms	Testis	Erasmus MC	Testicular Germ Cell Tumors
A912	M0	N3		Stage IIIC	YES	NO		NO	No	Yes; left testicle only	Good	YES	Other method, specify:	Absent		Left	Non-palpable - high	NO			T1	WITH TUMOR	No	Normalization of Tumor Markers, but Residual Tumor Mass	NO	S3	Involves testis only		NO	YES	TGCT	TCGA	not reported	male	black or african american	Alive	1978	Seminoma, NOS	no	No	Testis, NOS	No	Testis, NOS	stage iiic	2012	Germ Cell Neoplasms	Testis	Barretos Cancer Hospital	Testicular Germ Cell Tumors
AA1G	M0	N0	T2	Stage IS			Fathered > or = 1 child by natural conception	NO	No	No	Good	YES	Orchiectomy	Absent	100	Left		YES	M0	N0	T2	TUMOR FREE	No	No Measureable Tumor or Tumor Markers	NO	S2	Involves extratesticular structures: Epididymis		YES	NO	TGCT	TCGA	not hispanic or latino	male	white	Alive	1979	Seminoma, NOS	no	No	Testis, NOS	No	Testis, NOS	is	2013	Germ Cell Neoplasms	Testis	Proteogenex, Inc.	Testicular Germ Cell Tumors
AAFE	M0	N1	T2	Stage IIA	NO	NO	Did not attempt to reproduce	NO	No	Yes; right testicle only		YES	Orchiectomy	Present	90	Bilateral	Inguinal	YES	M0	N1	T2	TUMOR FREE	No	Complete Remission/Response	NO	S1	Involves testis only		NO	YES	TGCT	TCGA	not hispanic or latino	male	white	Alive	1964	Seminoma, NOS	yes	No	Testis, NOS	Not Reported	Testis, NOS	stage iia	2001	Germ Cell Neoplasms	Testis	Erasmus MC	Testicular Germ Cell Tumors
AA0F	M0	N0	T1	Stage IA	YES	NO		NO	No	No		YES	Orchiectomy	Absent	100	Right		NO	M0	NX	T1	TUMOR FREE	No	No Measureable Tumor or Tumor Markers	NO	S0	Involves testis only		NO	YES	TGCT	TCGA	not hispanic or latino	male	white	Alive	1978	Seminoma, NOS	no	No	Testis, NOS	No	Testis, NOS	stage ia	2013	Germ Cell Neoplasms	Testis	University of Ulm	Testicular Germ Cell Tumors
AAGG	M1b	N1	T3	Stage IIIC	YES	NO	Did not attempt to reproduce	NO	No	No	Good	YES	Orchiectomy	Present	100	Left			M1b	N1	T3	TUMOR FREE	Yes - After chemotherapy	Partial Remission/Response	NO	S2	Involves testis only		NO	YES	TGCT	TCGA	not hispanic or latino	male	white	Alive	1987	Mixed germ cell tumor	no	No	Testis, NOS	No	Testis, NOS	stage iiic	2007	Germ Cell Neoplasms	Testis	Erasmus MC	Testicular Germ Cell Tumors
AAG5	M0	N0	T1	Stage IS	NO	NO	Fathered > or = 1 child by natural conception	NO	No	No		YES	Orchiectomy	Present	100	Left		NO	M0	N0	T1	TUMOR FREE	No	Complete Remission/Response	NO	S1	Involves testis only		NO	YES	TGCT	TCGA	not hispanic or latino	male	white	Alive	1972	Teratoma, benign	no	No	Testis, NOS	No	Testis, NOS	is	2008	Germ Cell Neoplasms	Testis	Erasmus MC	Testicular Germ Cell Tumors
AAHA	M0	N1	T2	Stage IIA	YES	NO	Fathered > or = 1 child by natural conception	NO	No	Yes; left testicle only	Good	YES	Orchiectomy	Absent	90	Left	Inguinal	NO	M0	NX	T2	TUMOR FREE	No	Partial Remission/Response	NO	S0	Involves testis only		NO	YES	TGCT	TCGA	not hispanic or latino	male	white	Alive	1957	Seminoma, NOS	no	No	Testis, NOS	No	Testis, NOS	stage ib	2005	Germ Cell Neoplasms	Testis	Erasmus MC	Testicular Germ Cell Tumors
AANJ	M1a	N1	T2	Stage IIIB	NO	NO	Fathered > or = 1 child by natural conception	NO	No	No	Intermediate	YES	Orchiectomy	Absent	90	Left		YES	M0	NX	T2	TUMOR FREE	Yes - After chemotherapy	Normalization of Tumor Markers, but Residual Tumor Mass	NO	S2	Involves extratesticular structures: Spermatic Cord		NO	YES	TGCT	TCGA	hispanic or latino	male	white	Alive	1968	Seminoma, NOS	no	No	Testis, NOS	No	Testis, NOS	is	2007	Germ Cell Neoplasms	Testis	University of Southern California	Testicular Germ Cell Tumors
AALP	M1	N1	T1	Stage IIIB	NO	NO	Did not attempt to reproduce	NO	No	No		YES	Orchiectomy	Absent	80	Left		NO	M1	NX	T1	TUMOR FREE	No	Partial Remission/Response	NO	S2	Involves testis only		NO	YES	TGCT	TCGA	not hispanic or latino	male	white	Alive	1964	Mixed germ cell tumor	no	No	Testis, NOS	No	Testis, NOS	stage iiib	2007	Germ Cell Neoplasms	Testis	Erasmus MC	Testicular Germ Cell Tumors
AAGT	M0	N0	T2	Stage IS	YES	NO	Did not attempt to reproduce	NO	No	No		YES	Orchiectomy	Absent	90	Left		YES	M0	NX	T2	TUMOR FREE	Yes - After chemotherapy	Complete Remission/Response	NO	S2	Involves testis only		NO	YES	TGCT	TCGA	not hispanic or latino	male	white	Alive	1972	Mixed germ cell tumor	no	No	Testis, NOS	No	Testis, NOS	is	2002	Germ Cell Neoplasms	Testis	Erasmus MC	Testicular Germ Cell Tumors
AAOB	M0	N0	T1	Stage IS	NO	NO	Did not attempt to reproduce	NO	No	No	Intermediate	YES	Orchiectomy	Present		Right		NO	M0	NX	T1					S1	Involves testis only		NO	YES	TGCT	TCGA	not hispanic or latino	male	white	Dead	1981	Teratocarcinoma	no	No	Testis, NOS	No	Testis, NOS	is	2008	Germ Cell Neoplasms	Testis	University of Southern California	Testicular Germ Cell Tumors
AAGP	M0	N1	T2	Stage IIA	NO	NO	Did not attempt to reproduce	NO	No	No	Good	YES	Orchiectomy	Present	100	Right		YES	M0	N1	T2	TUMOR FREE	No	Complete Remission/Response	NO	S1	Involves testis only		NO	YES	TGCT	TCGA	not hispanic or latino	male	white	Alive	1970	Mixed germ cell tumor	no	No	Testis, NOS	No	Testis, NOS	stage iia	2003	Germ Cell Neoplasms	Testis	Erasmus MC	Testicular Germ Cell Tumors
AA0E	M0	N0	T1	Stage IA	YES	NO	Fathered > or = 1 child by natural conception	NO	No	No		YES	Orchiectomy	Present	100	Bilateral		NO	M0	NX	T1	TUMOR FREE	No	No Measureable Tumor or Tumor Markers	NO	S0	Involves testis only		NO	YES	TGCT	TCGA	not hispanic or latino	male	white	Alive	1973	Seminoma, NOS	no	No	Testis, NOS	No	Testis, NOS	stage ia	2012	Germ Cell Neoplasms	Testis	University of Ulm	Testicular Germ Cell Tumors
AAG8	M0	N1	T2	Stage IIA	NO	NO	Did not attempt to reproduce	NO	No	No	Good	YES	Orchiectomy	Present	100	Right		YES	M0	N0	T2	TUMOR FREE	No	Complete Remission/Response	NO	S0	Involves testis only		NO	YES	TGCT	TCGA	not hispanic or latino	male	white	Alive	1987	Embryonal carcinoma, NOS	no	No	Testis, NOS	No	Testis, NOS	stage ib	2008	Germ Cell Neoplasms	Testis	Erasmus MC	Testicular Germ Cell Tumors
A8JP					YES	NO		NO	No	No		YES	Orchiectomy		100	Left		NO	M0	N0	T1	TUMOR FREE	No	No Measureable Tumor or Tumor Markers	NO	SX			YES	NO	TGCT	TCGA	not hispanic or latino	male	white	Alive	1984	Seminoma, NOS	no	No	Testis, NOS	No	Testis, NOS	stage i	2013	Germ Cell Neoplasms	Testis	University of Minnesota	Testicular Germ Cell Tumors
A7V5	M0	N0			YES	NO		NO	No	No		YES	Orchiectomy	Absent	100	Right		YES		NX	T2	TUMOR FREE	No	No Measureable Tumor or Tumor Markers	YES	SX			YES	NO	TGCT	TCGA	not hispanic or latino	male	white	Alive	1985	Seminoma, NOS	no	No	Testis, NOS	No	Testis, NOS	stage i	2012	Germ Cell Neoplasms	Testis	International Genomics Consortium	Testicular Germ Cell Tumors
A8H1	M0	NX	T2	Stage IS	NO	NO	Did not attempt to reproduce	NO	No	No	Intermediate	YES	Orchiectomy	Present	90	Right		YES	M0	NX	T2	TUMOR FREE	No	No Measureable Tumor or Tumor Markers	NO	S1	Involves testis only		NO	YES	TGCT	TCGA	hispanic or latino	male	white	Alive	1985	Embryonal carcinoma, NOS	no	No	Testis, NOS	No	Testis, NOS	is	2009	Germ Cell Neoplasms	Testis	University of Southern California	Testicular Germ Cell Tumors
A84X	M0			Stage IB			Did not attempt to reproduce		No	No		YES	Orchiectomy			Right		YES	M0	NX	T2	TUMOR FREE	Yes - Prior to chemotherapy	Complete Remission/Response	NO	S2			NO	YES	TGCT	TCGA	hispanic or latino	male	white	Alive	1992	Mixed germ cell tumor	no	No	Testis, NOS	No	Testis, NOS	is	2013	Germ Cell Neoplasms	Testis	BLN - Baylor	Testicular Germ Cell Tumors
AAHN	M0	N0	T1	Stage I	YES	NO	Did not attempt to reproduce	NO	No	Yes; left testicle only		YES	Orchiectomy	Absent	100	Left	Inguinal	NO	M0	N0	T1	TUMOR FREE	No	Complete Remission/Response	YES	S0	Involves testis only		NO	YES	TGCT	TCGA	not hispanic or latino	male	white	Alive	1964	Seminoma, NOS	no	No	Testis, NOS	No	Testis, NOS	stage i	1996	Germ Cell Neoplasms	Testis	Erasmus MC	Testicular Germ Cell Tumors
AA06	M0	N0	T2	Stage IB	YES	NO	Fathered > or = 1 child by natural conception	NO	No	No	Good	YES	Orchiectomy	Absent	100	Right		YES	M0	NX	T2	TUMOR FREE	No	No Measureable Tumor or Tumor Markers	NO	S0	Involves extratesticular structures: Tunica albuginea			YES	TGCT	TCGA	not hispanic or latino	male	white	Alive	1966	Seminoma, NOS	no	No	Testis, NOS	No	Testis, NOS	stage ib	2011	Germ Cell Neoplasms	Testis	University of Ulm	Testicular Germ Cell Tumors
A9D6					NO	NO		NO	No	No		YES	Orchiectomy	Present	80	Left		NO	M0	NX	T1	WITH TUMOR	No	No Measureable Tumor or Tumor Markers	NO				YES	NO	TGCT	TCGA	not hispanic or latino	male	white	Alive	1971	Seminoma, NOS	no	No	Testis, NOS	No	Testis, NOS	stage i	2013	Germ Cell Neoplasms	Testis	ABS IUPUI	Testicular Germ Cell Tumors
A8AE	M0	NX	T1	Stage IA	YES	NO	Fathered > or = 1 child by unspecified method	NO	No	No		YES	Orchiectomy	Present		Right		NO	M0	NX	T1	TUMOR FREE	No	Complete Remission/Response	NO	S0	Involves testis only		NO	YES	TGCT	TCGA	not hispanic or latino	male	white	Alive	1973	Seminoma, NOS	no	No	Testis, NOS	No	Testis, NOS	stage ia	2012	Germ Cell Neoplasms	Testis	University of Pennsylvania	Testicular Germ Cell Tumors
AAKM	M0	N1	T2	Stage IIA	NO	NO	Did not attempt to reproduce	NO	No	No	Good	YES	Orchiectomy	Present	90	Right		YES	M0	NX	T2	TUMOR FREE	No	Complete Remission/Response	NO	S1	Involves testis only		NO	YES	TGCT	TCGA	not hispanic or latino	male	white	Dead	1981	Mixed germ cell tumor	no	No	Testis, NOS	No	Testis, NOS	stage ii	1995	Germ Cell Neoplasms	Testis	Erasmus MC	Testicular Germ Cell Tumors
AAKG	M0	N0	T1	Stage I			Did not attempt to reproduce	NO	No	No		YES	Orchiectomy	Absent	100	Left		NO	M0	N0	T1	TUMOR FREE	No	Complete Remission/Response	NO	S2	Involves testis only		NO	YES	TGCT	TCGA	not hispanic or latino	male	white	Alive	1974	Mixed germ cell tumor	no	No	Testis, NOS	No	Testis, NOS	stage i	1996	Germ Cell Neoplasms	Testis	Erasmus MC	Testicular Germ Cell Tumors
AAKG	M0	N0	T1	Stage I			Did not attempt to reproduce	NO	No	No		YES	Orchiectomy	Absent	100	Left		NO	M0	N0	T1	TUMOR FREE	No	Complete Remission/Response	NO	S2	Involves testis only		NO	YES	TGCT	TCGA	not hispanic or latino	male	white	Alive	1974	Mixed germ cell tumor	no	No	Testis, NOS	No	Testis, NOS	stage i	1996	Germ Cell Neoplasms	Testis	Erasmus MC	Testicular Germ Cell Tumors
A8G4					YES	NO	Fathered > or = 1 child by natural conception		No	No		YES	Orchiectomy	Present		Left		NO	M0	N0	T1					S2			NO	YES	TGCT	TCGA	not hispanic or latino	male	white	Alive	1978	Mixed germ cell tumor	no	No	Testis, NOS	No	Testis, NOS	is	2011	Germ Cell Neoplasms	Testis	Cleveland Clinic Foundation	Testicular Germ Cell Tumors
A8S2	M0	NX	T2	Stage I	NO	NO	Fathered > or = 1 child by natural conception	NO	No	No		YES	Orchiectomy	Present		Left		YES	M0	NX	T2	TUMOR FREE	No	No Measureable Tumor or Tumor Markers	NO	SX	Involves testis only		NO	YES	TGCT	TCGA	not hispanic or latino	male	white	Alive	1945	Embryonal carcinoma, NOS	no	No	Testis, NOS	No	Testis, NOS	stage i	2012	Germ Cell Neoplasms	Testis	Spectrum Health	Testicular Germ Cell Tumors
AAG7	M0	N0	T1	Stage IS	NO	NO	Fathered > or = 1 child by natural conception	NO	No	No		YES	Orchiectomy	Present	100	Left		NO	M0	N0	T1	TUMOR FREE	No	Complete Remission/Response	NO	S1	Involves testis only		NO	YES	TGCT	TCGA	not hispanic or latino	male	white	Alive	1975	Mixed germ cell tumor	no	No	Testis, NOS	No	Testis, NOS	is	2008	Germ Cell Neoplasms	Testis	Erasmus MC	Testicular Germ Cell Tumors
A7U3	M0	N0	T1	Stage IS	YES	NO		NO	No	No		YES	Orchiectomy	Present		Left		NO		NX	T1			Complete Remission/Response	NO	S2	Involves testis only		YES	NO	TGCT	TCGA	not reported	male	white	Alive	1984	Mixed germ cell tumor	no	No	Testis, NOS	No	Testis, NOS	not reported	2010	Germ Cell Neoplasms	Testis	University of North Carolina	Testicular Germ Cell Tumors
AAKD	M1a	N2	T2	Stage III	NO	NO	Did not attempt to reproduce	NO	No	No	Intermediate	YES	Orchiectomy	Present	80	Right		YES	M0	NX	T2	TUMOR FREE	No	Partial Remission/Response	NO	S2	Involves testis only		NO	YES	TGCT	TCGA	not hispanic or latino	male	white	Alive	1979	Embryonal carcinoma, NOS	no	No	Testis, NOS	No	Testis, NOS	stage iii	1997	Germ Cell Neoplasms	Testis	Erasmus MC	Testicular Germ Cell Tumors
AAFJ	M0	N0	T1	Stage I	NO	YES	Fathered > or = 1 child by natural conception	NO	No	No		YES	Orchiectomy	Absent	90	Right		NO	M0	N0	T1	TUMOR FREE	No	Complete Remission/Response	NO	S2	Involves testis only		NO	YES	TGCT	TCGA	not hispanic or latino	male	asian	Alive	1990	Teratoma, malignant, NOS	no	No	Testis, NOS	No	Testis, NOS	not reported	2013	Germ Cell Neoplasms	Testis	Erasmus MC	Testicular Germ Cell Tumors
AAGY	M0	N0	T1	Stage IS	NO	NO	Did not attempt to reproduce	NO	No	No		YES	Orchiectomy	Absent	100	Left		NO	M0	N0	T1	TUMOR FREE	No	Complete Remission/Response	NO	S1	Involves testis only		NO	YES	TGCT	TCGA	not hispanic or latino	male	white	Alive	1972	Teratoma, benign	no	No	Testis, NOS	No	Testis, NOS	is	2000	Germ Cell Neoplasms	Testis	Erasmus MC	Testicular Germ Cell Tumors
AAGY	M0	N0	T1	Stage IS	NO	NO	Did not attempt to reproduce	NO	No	No		YES	Orchiectomy	Absent	100	Left		NO	M0	N0	T1	TUMOR FREE	No	Complete Remission/Response	NO	S1	Involves testis only		NO	YES	TGCT	TCGA	not hispanic or latino	male	white	Alive	1972	Teratoma, benign	no	No	Testis, NOS	No	Testis, NOS	is	2000	Germ Cell Neoplasms	Testis	Erasmus MC	Testicular Germ Cell Tumors
A8JY	M0	NX	T1	Stage IS			Fathered > or = 1 child by natural conception	NO	No	No	Good	YES	Orchiectomy	Present		Left		NO	M0	NX	T1	TUMOR FREE	No		NO	S3	Involves extratesticular structures: Other	Rete Testis	YES	NO	TGCT	TCGA	not hispanic or latino	male	white	Alive	1986	Seminoma, NOS	no	No	Testis, NOS	No	Testis, NOS	is	2013	Germ Cell Neoplasms	Testis	Gundersen Lutheran Health System	Testicular Germ Cell Tumors
AAGF	M0	N0	T2	Stage IS	NO	NO	Fathered > or = 1 child by natural conception	NO	No	Yes; left testicle only		YES	Orchiectomy	Present	100	Left	Non-palpable - high	YES	M0	N0	T2	TUMOR FREE	No	Complete Remission/Response	NO	S2	Involves testis only		NO	YES	TGCT	TCGA	not hispanic or latino	male	white	Alive	1979	Mixed germ cell tumor	no	No	Testis, NOS	No	Testis, NOS	is	2007	Germ Cell Neoplasms	Testis	Erasmus MC	Testicular Germ Cell Tumors
AAFI	M0	N0	T2	Stage IB	NO	YES	Did not attempt to reproduce	NO	No	No		YES	Orchiectomy	Present	90	Left		YES	M0	N0	T2	TUMOR FREE	No	Complete Remission/Response	NO	S2	Involves testis only		NO	YES	TGCT	TCGA	not hispanic or latino	male	white	Alive	1972	Embryonal carcinoma, NOS	no	No	Testis, NOS	No	Testis, NOS	stage ib	2013	Germ Cell Neoplasms	Testis	Erasmus MC	Testicular Germ Cell Tumors
AAHL	M0	N0	T2	Stage I	NO	NO	Did not attempt to reproduce	NO	No	Yes; left testicle only		YES	Orchiectomy	Present	100	Left	Inguinal	YES	M0	N0	T2	TUMOR FREE	No	Complete Remission/Response	YES	S0	Involves testis only		NO	YES	TGCT	TCGA	not hispanic or latino	male	white	Alive	1968	Seminoma, NOS	no	No	Testis, NOS	No	Testis, NOS	stage i	1994	Germ Cell Neoplasms	Testis	Erasmus MC	Testicular Germ Cell Tumors
AAGS	M0	N1	T1	Stage IIIB	NO	NO		NO	No	No	Good	YES	Orchiectomy	Absent	100	Right		NO	M0	N1	T1	TUMOR FREE	No	Complete Remission/Response	NO	S2	Involves testis only		NO	YES	TGCT	TCGA	not hispanic or latino	male	white	Alive	1962	Mixed germ cell tumor	no	No	Testis, NOS	No	Testis, NOS	stage iiib	2001	Germ Cell Neoplasms	Testis	Erasmus MC	Testicular Germ Cell Tumors
A9D5				Stage II	YES	NO		NO	No	No		YES	Orchiectomy		100	Left		NO	M0	NX	T1	TUMOR FREE	No	No Measureable Tumor or Tumor Markers	NO	SX			YES	NO	TGCT	TCGA	not hispanic or latino	male	white	Alive	1964	Seminoma, NOS	no	No	Testis, NOS	No	Testis, NOS	stage i	2013	Germ Cell Neoplasms	Testis	ABS IUPUI	Testicular Germ Cell Tumors
AAF1	M0	N0	T1	Stage IS	YES	NO	Did not attempt to reproduce	YES	No	Yes; right testicle only	Good	YES	Orchiectomy	Absent	90	Right	Inguinal	YES	M0	N0	T1	TUMOR FREE	No	Complete Remission/Response	NO	S1	Involves testis only		NO	YES	TGCT	TCGA	not hispanic or latino	male	asian	Alive	1983	Seminoma, NOS	no	No	Testis, NOS	No	Testis, NOS	is	2011	Germ Cell Neoplasms	Testis	Erasmus MC	Testicular Germ Cell Tumors
AAL5	M0	N0	T1	Stage I		NO	Fathered > or = 1 child by natural conception	NO	No	No		YES	Orchiectomy	Absent	100	Right		NO	M0	N0	T1	TUMOR FREE	No	Complete Remission/Response	NO	S1	Involves testis only		NO	YES	TGCT	TCGA	not hispanic or latino	male	white	Alive	1963	Mixed germ cell tumor	no	No	Testis, NOS	No	Testis, NOS	stage i	1994	Germ Cell Neoplasms	Testis	Erasmus MC	Testicular Germ Cell Tumors
A8JW	M0	NX	T1	Stage IS			Did not attempt to reproduce	NO	No			YES	Orchiectomy	Present	90	Left		NO	M0	NX	T1	TUMOR FREE	No	Complete Remission/Response	NO	S1	Involves testis only		YES	NO	TGCT	TCGA	not hispanic or latino	male	white	Alive	1976	Seminoma, NOS	no	No	Testis, NOS	No	Testis, NOS	is	2013	Germ Cell Neoplasms	Testis	Gundersen Lutheran Health System	Testicular Germ Cell Tumors
AAOD	M0	N0	T2	Stage IB	YES	NO	Did not attempt to reproduce	NO	No	No	Good	YES	Orchiectomy	Present	90	Right		YES	M0	NX	T2	TUMOR FREE	No	No Measureable Tumor or Tumor Markers	NO	S0	Involves testis only		NO	YES	TGCT	TCGA	not hispanic or latino	male	white	Alive	1969	Mixed germ cell tumor	no	No	Testis, NOS	No	Testis, NOS	stage ib	2008	Germ Cell Neoplasms	Testis	University of Southern California	Testicular Germ Cell Tumors
AAFM	M0	N1	T2	Stage IIA		NO	Did not achieve pregnancy following > or = 12 months of unprotected intercourse	NO	No	No	Good	YES	Orchiectomy	Absent	90	Right		YES	M0	N1	T2	TUMOR FREE	No	Complete Remission/Response	NO	S1	Involves testis only		NO	YES	TGCT	TCGA	not hispanic or latino	male	white	Alive	1982	Embryonal carcinoma, NOS	no	No	Testis, NOS	No	Testis, NOS	stage iia	2013	Germ Cell Neoplasms	Testis	Erasmus MC	Testicular Germ Cell Tumors
AAGE	M0	N0	T1	Stage IS	NO	YES	Did not attempt to reproduce	NO	No	No		YES	Orchiectomy	Absent	100	Left		NO	M0	N0	T1	TUMOR FREE	No	Complete Remission/Response	NO	S2	Involves testis only		NO	YES	TGCT	TCGA	not hispanic or latino	male	white	Alive	1986	Embryonal carcinoma, NOS	no	No	Testis, NOS	No	Testis, NOS	is	2007	Germ Cell Neoplasms	Testis	Erasmus MC	Testicular Germ Cell Tumors
AAH2	M0	N0	T1	Stage IS		NO	Did not attempt to reproduce	NO	No	No		YES	Orchiectomy	Absent	100	Left		NO	M0	N0	T1	TUMOR FREE	No	Complete Remission/Response	NO	S2	Involves testis only		NO	YES	TGCT	TCGA	not hispanic or latino	male	white	Alive	1978	Mixed germ cell tumor	no	No	Testis, NOS	No	Testis, NOS	is	1998	Germ Cell Neoplasms	Testis	Erasmus MC	Testicular Germ Cell Tumors
AAGC	M0	N0	T1	Stage IS		NO	Did not attempt to reproduce	NO	No	No		YES	Orchiectomy	Present	100	Left		YES	M0	N0	T1	TUMOR FREE	Yes - Prior to chemotherapy	Complete Remission/Response	NO	S2	Involves testis only		NO	YES	TGCT	TCGA	not hispanic or latino	male	white	Alive	1979	Mixed germ cell tumor	no	No	Testis, NOS	No	Testis, NOS	is	2007	Germ Cell Neoplasms	Testis	Erasmus MC	Testicular Germ Cell Tumors
AAGO	M0	N0	T2	Stage IS		NO	Fathered > or = 1 child by natural conception	NO	No	No		YES	Orchiectomy	Present	90	Left		YES	M0	N0	T2	TUMOR FREE	No	Partial Remission/Response	NO	S1	Involves testis only		NO	YES	TGCT	TCGA	not hispanic or latino	male	white	Alive	1962	Embryonal carcinoma, NOS	no	No	Testis, NOS	No	Testis, NOS	is	2003	Germ Cell Neoplasms	Testis	Erasmus MC	Testicular Germ Cell Tumors
AAFZ	M1b	N1	T3	Stage IIIB	NO	NO	Did not attempt to reproduce	NO	No	No	Good	YES	Orchiectomy	Absent	90	Right		YES	M1	NX	T3	TUMOR FREE	Yes - After chemotherapy	Partial Remission/Response	NO	S2	Involves extratesticular structures: Tunica albuginea		NO	YES	TGCT	TCGA	not hispanic or latino	male	white	Alive	1979	Mixed germ cell tumor	no	No	Testis, NOS	No	Testis, NOS	stage iii	2011	Germ Cell Neoplasms	Testis	Erasmus MC	Testicular Germ Cell Tumors
A8A8	M0	N0	T1	Stage IA	YES	YES	Did not attempt to reproduce	NO	No	Yes; right testicle only		YES	Orchiectomy	Present		Right		NO	M0	N0	T1	TUMOR FREE	Yes - Prior to chemotherapy	Complete Remission/Response	NO	S0	Involves testis only		NO	YES	TGCT	TCGA	not hispanic or latino	male	white	Alive	1993	Embryonal carcinoma, NOS	no	No	Testis, NOS	No	Testis, NOS	stage ia	2011	Germ Cell Neoplasms	Testis	University of Pennsylvania	Testicular Germ Cell Tumors
AA4L	M0	N3		Stage IIIC	YES	NO		NO	No	No	Poor	YES	Orchiectomy	Absent		Right		NO			T1	TUMOR FREE	Yes - After chemotherapy		NO	S3	Involves testis only		NO	YES	TGCT	TCGA	not reported	male	black or african american	Alive	1983	Embryonal carcinoma, NOS	no	No	Testis, NOS	No	Testis, NOS	stage iiic	2010	Germ Cell Neoplasms	Testis	Barretos Cancer Hospital	Testicular Germ Cell Tumors
AAGK	M0	N0	T2	Stage IS	NO	YES	Did not attempt to reproduce	NO	No	No		YES	Orchiectomy	Absent	100	Left		YES	M0	N0	T2	TUMOR FREE	No	Complete Remission/Response	NO	S2	Involves testis only		NO	YES	TGCT	TCGA	not hispanic or latino	male	white	Alive	1985	Mixed germ cell tumor	no	No	Testis, NOS	No	Testis, NOS	is	2005	Germ Cell Neoplasms	Testis	Erasmus MC	Testicular Germ Cell Tumors
AAKL	M0	N1	T2	Stage II	NO	NO	Did not attempt to reproduce	NO	No	No	Good	YES	Orchiectomy	Present	90	Left		YES	M0	NX	T2	TUMOR FREE	Yes - After chemotherapy	Partial Remission/Response	NO	S2	Involves testis only		NO	YES	TGCT	TCGA	not hispanic or latino	male	white	Alive	1969	Embryonal carcinoma, NOS	no	No	Testis, NOS	No	Testis, NOS	stage ii	1995	Germ Cell Neoplasms	Testis	Erasmus MC	Testicular Germ Cell Tumors
AA1H	M0	N0	T1	Stage IA	NO	NO	Did not attempt to reproduce	NO	No	No		YES	Orchiectomy	Present		Left		YES	M0	N0	T2	TUMOR FREE	No	No Measureable Tumor or Tumor Markers	NO	SX	Involves testis only		YES	NO	TGCT	TCGA	not hispanic or latino	male	white	Alive	1987	Seminoma, NOS	no	No	Testis, NOS	No	Testis, NOS	stage ia	2013	Germ Cell Neoplasms	Testis	Proteogenex, Inc.	Testicular Germ Cell Tumors
AAGM	M0	N0	T2	Stage IS	NO	NO	Did not attempt to reproduce	NO	No	No		YES	Orchiectomy	Present	90	Right		YES	M0	N0	T2	TUMOR FREE	No	Partial Remission/Response	NO	S2	Involves testis only		NO	YES	TGCT	TCGA	not hispanic or latino	male	white	Alive	1953	Yolk sac tumor	no	No	Testis, NOS	No	Testis, NOS	is	2004	Germ Cell Neoplasms	Testis	Erasmus MC	Testicular Germ Cell Tumors
A6IS	M0	NX	T1	Stage IS	NO	NO	Fathered > or = 1 child by natural conception		No			YES	Orchiectomy			Right			M0	NX	T1	TUMOR FREE	No	Complete Remission/Response	NO	S1			NO	YES	TGCT	TCGA	hispanic or latino	male	white	Alive	1987	Mixed germ cell tumor	no	No	Testis, NOS	No	Testis, NOS	is	2013	Germ Cell Neoplasms	Testis	BLN - Baylor	Testicular Germ Cell Tumors
A8AB	M0	N0	T1	Stage IA	YES	NO	Did not attempt to reproduce	NO	No	No		YES	Orchiectomy	Absent		Right		NO	M0	N0	T1					S0	Involves testis only		NO	YES	TGCT	TCGA	not hispanic or latino	male	black or african american	Alive	1980	Seminoma, NOS	no	No	Testis, NOS	No	Testis, NOS	stage ia	2011	Germ Cell Neoplasms	Testis	University of Pennsylvania	Testicular Germ Cell Tumors
AAGA	M0	N1	T2	Stage IIA	YES	NO	Fathered > or = 1 child by natural conception	NO	No	No	Good	YES	Orchiectomy	Absent	100	Right		YES	M0	N1	T1	TUMOR FREE	No	Complete Remission/Response	NO	S0	Involves testis only		NO	YES	TGCT	TCGA	not hispanic or latino	male	white	Alive	1970	Embryonal carcinoma, NOS	no	No	Testis, NOS	No	Testis, NOS	stage iia	2008	Germ Cell Neoplasms	Testis	Erasmus MC	Testicular Germ Cell Tumors
AAGJ	M0	N0	T1	Stage IA	NO	NO	Fathered > or = 1 child by natural conception	NO	No	No		YES	Orchiectomy	Absent	100	Left		NO	M0	N0	T1	TUMOR FREE	No	Complete Remission/Response	NO	S0	Involves testis only		NO	YES	TGCT	TCGA	not hispanic or latino	male	black or african american	Alive	1978	Mixed germ cell tumor	no	No	Testis, NOS	No	Testis, NOS	stage ia	2006	Germ Cell Neoplasms	Testis	Erasmus MC	Testicular Germ Cell Tumors
AAHG	M0	N0	T1	Stage I		NO	Did not achieve pregnancy following > or = 12 months of unprotected intercourse	NO	No	Yes; left testicle only		YES	Orchiectomy	Present	100	Left	Inguinal	NO	M0	N0	T1	TUMOR FREE	No	Complete Remission/Response	YES	S0	Involves testis only		NO	YES	TGCT	TCGA	not hispanic or latino	male	white	Alive	1967	Seminoma, NOS	no	No	Testis, NOS	No	Testis, NOS	stage i	1992	Germ Cell Neoplasms	Testis	Erasmus MC	Testicular Germ Cell Tumors
AA0N	M0	N0	T2	Stage IB	YES	NO	Did not achieve pregnancy following > or = 12 months of unprotected intercourse	NO	No	No		YES	Orchiectomy	Present	100	Right		YES	M0	NX	T2		No	No Measureable Tumor or Tumor Markers	NO	S0	Involves extratesticular structures: Tunica albuginea		NO	YES	TGCT	TCGA	not hispanic or latino	male	white	Alive	1969	Seminoma, NOS	no	No	Testis, NOS	No	Testis, NOS	stage ib	2013	Germ Cell Neoplasms	Testis	University of Ulm	Testicular Germ Cell Tumors
A90P	M0	N0		Stage IA	YES	NO		NO	No	No		YES	Orchiectomy	Absent		Left		NO			T1	TUMOR FREE	No	No Measureable Tumor or Tumor Markers	NO	S0	Involves testis only		NO	YES	TGCT	TCGA	not reported	male	white	Alive	1984	Embryonal carcinoma, NOS	no	No	Testis, NOS	No	Testis, NOS	stage ia	2009	Germ Cell Neoplasms	Testis	Barretos Cancer Hospital	Testicular Germ Cell Tumors
A9SE	M0	NX	T1	Stage IA	NO	NO	Fathered > or = 1 child by natural conception	NO	No	No		YES	Orchiectomy	Absent	90	Right		NO	M0	NX	T1	TUMOR FREE	No	No Measureable Tumor or Tumor Markers	YES	S0	Involves testis only		NO	YES	TGCT	TCGA	hispanic or latino	male	white	Alive	1973	Seminoma, NOS	no	No	Testis, NOS	No	Testis, NOS	stage ia	2008	Germ Cell Neoplasms	Testis	University of Southern California	Testicular Germ Cell Tumors
AAFO	M0	N1	T1	Stage IIA	YES	NO	Fathered > or = 1 child by natural conception	NO	No	No	Good	YES	Orchiectomy	Present	100	Left		NO	M0	N1	T1	TUMOR FREE	No	Complete Remission/Response	NO	S0	Involves testis only		NO	YES	TGCT	TCGA	not hispanic or latino	male	white	Alive	1980	Embryonal carcinoma, NOS	no	No	Testis, NOS	No	Testis, NOS	stage iia	2013	Germ Cell Neoplasms	Testis	Erasmus MC	Testicular Germ Cell Tumors
AAHT	M0	N0	T2	Stage IS	YES	NO	Did not attempt to reproduce	NO	No	Yes; left testicle only		YES	Orchiectomy		100	Left	Inguinal	YES	M0	N0	T2	TUMOR FREE	No	Complete Remission/Response	YES	S1	Involves testis only		NO	YES	TGCT	TCGA	not hispanic or latino	male	white	Alive	1981	Seminoma, NOS	no	No	Testis, NOS	No	Testis, NOS	is	2013	Germ Cell Neoplasms	Testis	Erasmus MC	Testicular Germ Cell Tumors
A6J6					NO	NO	Did not attempt to reproduce	NO	No	No		YES	Orchiectomy		100	Right			M0	NX	T1	TUMOR FREE	No	Complete Remission/Response	NO	S0			YES	NO	TGCT	TCGA	not hispanic or latino	male	white	Alive	1991	Seminoma, NOS	no	No	Testis, NOS	No	Testis, NOS	stage ia	2013	Germ Cell Neoplasms	Testis	Baylor College of Medicine	Testicular Germ Cell Tumors
AAFV	M0	N0	T1	Stage IS	NO	NO	Fathered > or = 1 child by assisted reproduction	NO	No	Yes; right testicle only		YES	Orchiectomy	Absent	100	Left	Inguinal	NO	M0	N0	T1	TUMOR FREE	No	Complete Remission/Response	NO	S1	Involves testis only		NO	YES	TGCT	TCGA	not hispanic or latino	male	white	Alive	1980	Yolk sac tumor	no	No	Testis, NOS	No	Testis, NOS	is	2011	Germ Cell Neoplasms	Testis	Erasmus MC	Testicular Germ Cell Tumors
A8S3	M0	NX	T2	Stage IS	YES	NO		NO	No	No		YES	Orchiectomy	Present		Left		YES	M0	NX	T2	TUMOR FREE	Yes - Prior to chemotherapy	Complete Remission/Response	NO	S1	Involves testis only		NO	YES	TGCT	TCGA	not hispanic or latino	male	white	Alive	1988	Embryonal carcinoma, NOS	no	No	Testis, NOS	No	Testis, NOS	is	2012	Germ Cell Neoplasms	Testis	Spectrum Health	Testicular Germ Cell Tumors
A8A9	M0	N0	T1	Stage IA	YES	NO	Did not attempt to reproduce		No			YES	Orchiectomy	Present		Right		NO	M0	N0	T1	TUMOR FREE	No	Complete Remission/Response	NO	S0	Involves testis only		NO	YES	TGCT	TCGA	not hispanic or latino	male	white	Alive	1980	Seminoma, NOS	no	No	Testis, NOS	No	Testis, NOS	stage ia	2011	Germ Cell Neoplasms	Testis	University of Pennsylvania	Testicular Germ Cell Tumors
A76C				Stage I	NO	YES	Fathered > or = 1 child by natural conception	NO	No	No		YES	Orchiectomy	Present	100	Left		NO	M0	NX	T1	TUMOR FREE	No	Complete Remission/Response	NO	S1			YES	NO	TGCT	TCGA	not hispanic or latino	male	white	Alive	1975	Seminoma, NOS	no	No	Testis, NOS	No	Testis, NOS	not reported	2013	Germ Cell Neoplasms	Testis	Baylor College of Medicine	Testicular Germ Cell Tumors
A90Q	M0	N0		Stage IB			Did not attempt to reproduce	NO	No	Yes; right testicle only	Good	YES	Orchiectomy	Present		Right	Inguinal				T2	TUMOR FREE	No	No Measureable Tumor or Tumor Markers	NO	S0	Involves extratesticular structures: Tunica albuginea		NO	YES	TGCT	TCGA	not reported	male	not reported	Alive	1987	Seminoma, NOS	no	No	Testis, NOS	No	Testis, NOS	stage ib	2008	Germ Cell Neoplasms	Testis	Barretos Cancer Hospital	Testicular Germ Cell Tumors
AAOL	M0	NX	T1	Stage I	NO	NO	Did not attempt to reproduce	NO	No	No		YES	Orchiectomy	Absent	90	Left		NO	M0	NX	T1	TUMOR FREE				SX	Involves testis only		NO	YES	TGCT	TCGA	not hispanic or latino	male	black or african american	Alive	1970	Seminoma, NOS	no	No	Testis, NOS	No	Testis, NOS	stage i	2008	Germ Cell Neoplasms	Testis	University of Southern California	Testicular Germ Cell Tumors
A8AA	M0	N0	T1	Stage I	YES	YES	Fathered > or = 1 child by unspecified method	NO	No	Yes; right testicle only		YES	Orchiectomy	Absent		Right		NO	M0	N0	T1	TUMOR FREE	Yes - After chemotherapy	Complete Remission/Response	NO	SX	Involves extratesticular structures: Tunica albuginea		NO	YES	TGCT	TCGA	not hispanic or latino	male	white	Alive	1960	Seminoma, NOS	no	No	Testis, NOS	No	Testis, NOS	stage i	2011	Germ Cell Neoplasms	Testis	University of Pennsylvania	Testicular Germ Cell Tumors
A7U4	M0	N0	T1	Stage I	NO	NO	Did not attempt to reproduce	NO	No	No		YES	Orchiectomy	Absent		Right		YES	M0	NX	T2			Complete Remission/Response	NO	S1	Involves testis only		YES	NO	TGCT	TCGA	not hispanic or latino	male	white	Alive	1988	Embryonal carcinoma, NOS	no	No	Testis, NOS	No	Testis, NOS	not reported	2011	Germ Cell Neoplasms	Testis	University of North Carolina	Testicular Germ Cell Tumors
A94D	M1a	N0		Stage IIIB	NO	NO	Fathered > or = 1 child by natural conception	NO	No	No	Intermediate	YES	Orchiectomy	Absent		Right		YES			T3	TUMOR FREE	No	No Measureable Tumor or Tumor Markers	NO	S2	Involves extratesticular structures: Other	Epididymis and spermatic cord and tunica vaginalis	NO	YES	TGCT	TCGA	not reported	male	not reported	Alive	1981	Teratoma, malignant, NOS	no	No	Testis, NOS	No	Testis, NOS	stage iiib	2009	Germ Cell Neoplasms	Testis	Barretos Cancer Hospital	Testicular Germ Cell Tumors
AAEW	M0	N0	T1	Stage IS	NO	NO	Did not attempt to reproduce	NO	No	Yes; bilateral		YES	Orchiectomy	Present		Right	Inguinal	YES	M0	N0	T1					S1	Involves testis only		NO	YES	TGCT	TCGA	not hispanic or latino	male	white	Dead	1980	Seminoma, NOS	no	No	Testis, NOS	No	Testis, NOS	is	2011	Germ Cell Neoplasms	Testis	Erasmus MC	Testicular Germ Cell Tumors
AAO3	M0	N0	T2	Stage I				NO	No	No		YES	Orchiectomy	Absent	90	Right		YES	M0	NX	T2	TUMOR FREE	No		NO	SX	Involves testis only		NO	YES	TGCT	TCGA	not hispanic or latino	male	asian	Alive	1973	Seminoma, NOS	no	No	Testis, NOS	No	Testis, NOS	stage i	2006	Germ Cell Neoplasms	Testis	University of Southern California	Testicular Germ Cell Tumors
AAOF	M0	N0	T1	Stage IA			Did not attempt to reproduce	YES	No	Yes; bilateral	Good	YES	Orchiectomy	Absent	90	Left	Non-palpable - high	NO	M0	NX	T1	TUMOR FREE	No	No Measureable Tumor or Tumor Markers	YES	S0	Involves testis only		NO	YES	TGCT	TCGA	not hispanic or latino	male	asian	Alive	1959	Seminoma, NOS	no	No	Testis, NOS	No	Testis, NOS	stage ia	2009	Germ Cell Neoplasms	Testis	University of Southern California	Testicular Germ Cell Tumors
A7U2	M0	N0	T1	Stage IA	YES	NO	Fathered > or = 1 child by unspecified method	NO	No	No		YES	Orchiectomy	Absent		Left		NO		NX	T1	TUMOR FREE		Complete Remission/Response	NO	S0	Involves testis only		YES	NO	TGCT	TCGA	not hispanic or latino	male	white	Alive	1984	Mixed germ cell tumor	no	No	Testis, NOS	No	Testis, NOS	not reported	2010	Germ Cell Neoplasms	Testis	University of North Carolina	Testicular Germ Cell Tumors
A9T9	M0	NX	T1	Stage IS				NO	No	No		YES	Orchiectomy	Present		Left		NO	M0	NX	T1	TUMOR FREE	No	No Measureable Tumor or Tumor Markers	YES	S1	Involves extratesticular structures: Epididymis		YES	NO	TGCT	TCGA	not hispanic or latino	male	white	Alive	1976	Seminoma, NOS	no	No	Testis, NOS	No	Testis, NOS	is	2013	Germ Cell Neoplasms	Testis	Spectrum Health	Testicular Germ Cell Tumors
A84W	M0					YES	Fathered > or = 1 child by natural conception		No	No		YES	Orchiectomy			Left		NO	M0	NX	T2	TUMOR FREE	No	Complete Remission/Response	NO	S1			NO	YES	TGCT	TCGA	hispanic or latino	male	white	Alive	1983	Mixed germ cell tumor	no	No	Testis, NOS	No	Testis, NOS	is	2013	Germ Cell Neoplasms	Testis	BLN - Baylor	Testicular Germ Cell Tumors
AAOJ	M0	N0	T1	Stage IS	NO	NO		NO	No	No	Intermediate	YES	Orchiectomy	Absent	90	Left		NO	M0	NX	T1	TUMOR FREE	No	Normalization of Tumor Markers, but Residual Tumor Mass	NO	S2	Involves testis only		NO	YES	TGCT	TCGA	hispanic or latino	male	white	Alive	1985	Mixed germ cell tumor	no	No	Testis, NOS	No	Testis, NOS	is	2009	Germ Cell Neoplasms	Testis	University of Southern California	Testicular Germ Cell Tumors
AAF4	M0	N0	T1	Stage IA		NO	Did not attempt to reproduce	NO	No	Yes; left testicle only		YES	Orchiectomy	Present	100	Right	Inguinal	YES	M0	N0	T1	TUMOR FREE	No	Complete Remission/Response	YES	S0	Involves testis only		NO	YES	TGCT	TCGA	not hispanic or latino	male	white	Alive	1978	Seminoma, NOS	no	No	Testis, NOS	No	Testis, NOS	stage i	2008	Germ Cell Neoplasms	Testis	Erasmus MC	Testicular Germ Cell Tumors
AAHP	M0	N0	T2	Stage IS	YES	NO	Did not attempt to reproduce	NO	No	No		YES	Orchiectomy	Present	100	Right		YES	M0	N0	T2	TUMOR FREE	No	Complete Remission/Response	YES	S1	Involves testis only		NO	YES	TGCT	TCGA	not hispanic or latino	male	white	Alive	1968	Seminoma, NOS	no	No	Testis, NOS	No	Testis, NOS	is	1999	Germ Cell Neoplasms	Testis	Erasmus MC	Testicular Germ Cell Tumors
AAHP	M0	N0	T2	Stage IS	YES	NO	Did not attempt to reproduce	NO	No	No		YES	Orchiectomy	Present	100	Right		YES	M0	N0	T2	TUMOR FREE	No	Complete Remission/Response	YES	S1	Involves testis only		NO	YES	TGCT	TCGA	not hispanic or latino	male	white	Alive	1968	Seminoma, NOS	no	No	Testis, NOS	No	Testis, NOS	is	1999	Germ Cell Neoplasms	Testis	Erasmus MC	Testicular Germ Cell Tumors
AAH3	M0	N0	T2	Stage I	YES	NO	Did not attempt to reproduce	NO	No	No		YES	Orchiectomy	Present	100	Right		YES	M0	NX	T2	TUMOR FREE	No	Complete Remission/Response	NO	S2	Involves testis only		NO	YES	TGCT	TCGA	not hispanic or latino	male	white	Alive	1977	Seminoma, NOS	no	No	Testis, NOS	No	Testis, NOS	stage i	1997	Germ Cell Neoplasms	Testis	Erasmus MC	Testicular Germ Cell Tumors
AAFH	M0	N2	T1	Stage IIB		NO	Did not attempt to reproduce	NO	No	Yes; left testicle only	Good	YES	Orchiectomy	Absent	90	Left	Inguinal	NO	M0	N2	T1	TUMOR FREE	No	Complete Remission/Response	NO	S0	Involves testis only		NO	YES	TGCT	TCGA	not hispanic or latino	male	white	Alive	1973	Seminoma, NOS	no	No	Testis, NOS	No	Testis, NOS	stage iib	2011	Germ Cell Neoplasms	Testis	Erasmus MC	Testicular Germ Cell Tumors
AAG0	M0	N0	T2	Stage IS	NO	YES	Did not achieve pregnancy following > or = 12 months of unprotected intercourse	NO	No	Yes; right testicle only		YES	Orchiectomy	Present	90	Bilateral	Inguinal	YES	M0	N0	T2	TUMOR FREE	No	Complete Remission/Response	NO	S2	Involves extratesticular structures: Tunica albuginea		NO	YES	TGCT	TCGA	not hispanic or latino	male	white	Alive	1987	Mixed germ cell tumor	yes	No	Testis, NOS	Not Reported	Testis, NOS	is	2010	Germ Cell Neoplasms	Testis	Erasmus MC	Testicular Germ Cell Tumors
AAKH	M0	N1	T2	Stage II	NO	NO	Did not attempt to reproduce	NO	No		Good	YES	Orchiectomy	Present	90	Right		NO	M0	NX	T1	TUMOR FREE	No	Complete Remission/Response	NO	S1	Involves testis only		NO	YES	TGCT	TCGA	not hispanic or latino	male	white	Alive	1977	Embryonal carcinoma, NOS	no	No	Testis, NOS	No	Testis, NOS	stage ii	1996	Germ Cell Neoplasms	Testis	Erasmus MC	Testicular Germ Cell Tumors
AAEX	M0	N0	T1	Stage IS	NO	NO	Fathered > or = 1 child by natural conception	NO	No	Yes; left testicle only		YES	Orchiectomy	Present	100	Left	Inguinal	NO	M0	N0	T1	TUMOR FREE	No	Complete Remission/Response	YES	S1	Involves extratesticular structures: Tunica albuginea		NO	YES	TGCT	TCGA	not hispanic or latino	male	white	Alive	1973	Seminoma, NOS	no	No	Testis, NOS	No	Testis, NOS	is	2011	Germ Cell Neoplasms	Testis	Erasmus MC	Testicular Germ Cell Tumors
AALY																															TGCT	TCGA														Germ Cell Neoplasms	Testis	Erasmus MC	Testicular Germ Cell Tumors
AAF0																															TGCT	TCGA
AALN																															TGCT	TCGA														Germ Cell Neoplasms	Testis	Erasmus MC	Testicular Germ Cell Tumors
AAKJ																															TGCT	TCGA
AANN																															TGCT	TCGA
AALQ																															TGCT	TCGA														Germ Cell Neoplasms	Testis	Erasmus MC	Testicular Germ Cell Tumors
AAI6																															TGCT	TCGA
AALZ																															TGCT	TCGA														Germ Cell Neoplasms	Testis	Erasmus MC	Testicular Germ Cell Tumors
AALG																															TGCT	TCGA														Germ Cell Neoplasms	Testis	Erasmus MC	Testicular Germ Cell Tumors
AAG2																															TGCT	TCGA
AALO																															TGCT	TCGA														Germ Cell Neoplasms	Testis	Erasmus MC	Testicular Germ Cell Tumors
AALW																															TGCT	TCGA														Germ Cell Neoplasms	Testis	Erasmus MC	Testicular Germ Cell Tumors
AALR																															TGCT	TCGA														Germ Cell Neoplasms	Testis	Erasmus MC	Testicular Germ Cell Tumors
AAM4																															TGCT	TCGA														Germ Cell Neoplasms	Testis	Erasmus MC	Testicular Germ Cell Tumors
AAOQ																															TGCT	TCGA
AALT																															TGCT	TCGA														Germ Cell Neoplasms	Testis	Erasmus MC	Testicular Germ Cell Tumors
AAHI																															TGCT	TCGA
AAM3																															TGCT	TCGA														Germ Cell Neoplasms	Testis	Erasmus MC	Testicular Germ Cell Tumors
AAKO																															TGCT	TCGA														Germ Cell Neoplasms	Testis	Erasmus MC	Testicular Germ Cell Tumors
AAKO																															TGCT	TCGA														Germ Cell Neoplasms	Testis	Erasmus MC	Testicular Germ Cell Tumors
AALF																															TGCT	TCGA														Germ Cell Neoplasms	Testis	Erasmus MC	Testicular Germ Cell Tumors
AALS																															TGCT	TCGA														Germ Cell Neoplasms	Testis	Erasmus MC	Testicular Germ Cell Tumors
AA60																															TGCT	TCGA
AALX																															TGCT	TCGA														Germ Cell Neoplasms	Testis	Erasmus MC	Testicular Germ Cell Tumors
AAM2																															TGCT	TCGA														Germ Cell Neoplasms	Testis	Erasmus MC	Testicular Germ Cell Tumors
[truncated: 1 more columns]
